# Supplementary material for: Clinical Challenges in the Management of Hepatic Encephalopathy in Older Patients with Cirrhosis: A Nationwide Italian Physician-Reported Survey
Source: Medicina (Kaunas). 2026 May 13;62(5):955. doi: 10.3390/medicina62050955 (PMC13209091; doi:10.3390/medicina62050955)
Supplement: Supplementary file 1 [file medicina-62-00955-s001.zip]

Archive with 1 entries (1 files):
- medicina-4243944-supplementary.pdf
